# Supplementary material for: Identification and Pathogenicity of Fusarium Fungi Associated with Dry Rot of Potato Tubers
Source: Microorganisms. 2024 Mar 16;12(3):598. doi: 10.3390/microorganisms12030598 (PMC10975030; doi:10.3390/microorganisms12030598)
Supplement: Supplementary file 1 [file microorganisms-12-00598-s001.zip]

Archive with 1 entries (1 files):
- microorganisms-2861458-supplementary.pdf
